# Supplementary material for: Evaluation of Pretreatment Albumin–Bilirubin Grade as a Better Prognostic Factor Compared to Child–Pugh Classification in Patients with Hepatocellular Carcinoma Receiving Transarterial Chemoembolization Combined with Radiotherapy
Source: J Pers Med. 2023 Feb 17;13(2):354. doi: 10.3390/jpm13020354 (PMC9963241; doi:10.3390/jpm13020354)
Supplement: Supplementary file 1 [file jpm-13-00354-s001.zip]

Archive with 1 entries (1 files):
- jpm-2189206-supplementary.pdf
